# Supplementary material for: Influence of Phenotypes on Short-Term Outcomes in Hospitalized Heart Failure with Preserved Ejection Fraction—Insights from a North-Eastern Romanian Cohort
Source: Med Sci (Basel). 2026 Mar 27;14(2):167. doi: 10.3390/medsci14020167 (PMC13108072; doi:10.3390/medsci14020167)
Supplement: Supplementary file 1 [file medsci-14-00167-s001.zip]

Archive with 1 entries (1 files):
- medsci-4169923-supplementary.pdf
